# Supplementary material for: Polypharmacy as an ordered indicator of therapeutic complexity in a national cardiovascular prevention programme
Source: Front Pharmacol. 2026 Apr 21;17:1806974. doi: 10.3389/fphar.2026.1806974 (PMC13139143; doi:10.3389/fphar.2026.1806974)
Supplement: Supplementary file 1 [file Table1.xlsx]

## Sheet: Table S1
Variable	Interpretation	Candidate for model
poly_cat	Polypharmacy category (≤5 / 6 / ≥7 concurrent drugs)	A+B (modeled outcome)
multicomorbidity_count	Multimorbidity count [number of concurrent ICD-10 chapters]	A+B
age	Age [years]	A+B
sexmale	Sex: male	A+B
domicilevillage	Domicile: rural (village)	A+B
education2	Education (aggregated)	A+B
notmarried	Civil status: not married	A+B
bmi	BMI [kg/m²]	A+B
bodymass	Body mass [kg]	A+B
waistcircumference	Waist circumference [cm]	A+B
heightcm	Height [cm]	A+B
sbp_0	Baseline SBP [mmHg]	A+B
dbp_0	Baseline DBP [mmHg]	A+B
sbp_change	Change in SBP [mmHg]	A+B
dbp_change	Change in DBP [mmHg]	A+B
nonhdlchol_0	Baseline non-HDL cholesterol [mg/dl]	A+B
nonhdlchol_change	Change in non-HDL cholesterol [mg/dl]	A+B
tg_0	Baseline triglycerides [mg/dl]	A+B
tg_change	Change in triglycerides [mg/dl]	A+B
fg_0	Baseline fasting glucose [mg/dl]	A+B
fg_change	Change in fasting glucose [mg/dl]	A+B
habitssmoking_0	Smoking habit at baseline: yes	A+B
habitsmoking_change_gaveupsmoking	Gave up smoking at follow-up: yes	A+B
habitsalcoholfrequency_0	Alcohol consumption frequency at baseline	A+B
habistalcoholfrequency_change_lessfrequent	Reduced alcohol consumption frequency at follow-up: yes	A+B
habitscoffee_0	Coffee-drinking habit at baseline: yes	A+B
habitscoffee_change	Changed coffee-drinking habit at follow-up	A+B
heartrhythmirregular_0	Irregular heart rhythm at baseline: yes	A+B
heartrhythmchange_irregulartoregular	Irregular-to-regular heart rhythm change at follow-up: yes	A+B
heartrhythmchange_regulartoirregular	Regular-to-irregular heart rhythm change at follow-up: yes	A+B
icd10_C	ICD-10 chapter C present	A+B
icd10_D	ICD-10 chapter D present	A+B
icd10_E	ICD-10 chapter E present	A+B
icd10_F	ICD-10 chapter F present	A+B
icd10_G	ICD-10 chapter G present	A+B
icd10_H	ICD-10 chapter H present	A+B
icd10_I	ICD-10 chapter I present	A+B
icd10_J	ICD-10 chapter J present	A+B
icd10_K	ICD-10 chapter K present	A+B
icd10_L	ICD-10 chapter L present	A+B
icd10_M	ICD-10 chapter M present	A+B
icd10_N	ICD-10 chapter N present	A+B
icd10_R	ICD-10 chapter R present	A+B
icd10_T	ICD-10 chapter T present	A+B
icd10_Z	ICD-10 chapter Z present	A+B
mdaction_dosagemodifiedforexistingdrug	Dosage modified for existing drug: yes	B only
mdaction_expandeddiagnostics	Expanded diagnostics: yes	B only
mdaction_introducednewdrug	Introduced new drug: yes	B only
mdaction_issueddietaryrecommendations	Issued dietary recommendations: yes	B only
mdaction_newdiagnosis	New diagnosis made: yes	B only
mdaction_referraltohospital	Referral to hospital: yes	B only
mdaction_referraltohospitalorspecialistclinic	Referral to hospital or specialist clinic: yes	B only
mdaction_referraltospecialistclinic	Referral to specialist clinic: yes	B only
mdaction_treatmentofrecurrentcondition	Treatment of recurrent condition: yes	B only
List of candidate variables considered for inclusion in the proportional-odds models. “Model A” contained demographic, anthropometric, cardiometabolic, and comorbidity variables only, while “Model B” extended this structure with descriptors of medical actions or interventions. Variable names correspond directly to those used in the analytic dataset and are retained here for reproducibility. Binar…

## Sheet: Table S2
Model A
Step	Action	Variable	p
0	start
1	add	heartrhythmchange_irregulartoregular1	0.00312938
2	add	dbp_0	0.0274211
3	add	icd10_G1	0.037682
4	add	icd10_I1	0.0368908
5	stop_no_candidate
Model B
Step	Action	Variable	p
0	start
1	add	heartrhythmchange_irregulartoregular1	0.00312938
2	add	dbp_0	0.0274211
3	add	icd10_G1	0.037682
4	add	icd10_I1	0.0368908
5	stop_no_candidate
Model A (forced adjustment for multicomorbidity)
Step	Action	Variable	p
0	start	multicomorbidity_count
1	add	heartrhythmchange_irregulartoregular1	0.00297064
2	add	dbp_0	0.027701
3	add	icd10_I1	0.0382644
4	add	icd10_G1	0.0389707
5	stop_no_candidate
Model B (forced adjustment for multicomorbidity)
Step	Action	Variable	p
0	start	multicomorbidity_count
1	add	heartrhythmchange_irregulartoregular1	0.00297064
2	add	dbp_0	0.027701
3	add	icd10_I1	0.0382644
4	add	icd10_G1	0.0389707
5	stop_no_candidate
Detailed trace of the forward stepwise selection procedure for Models A and B, with and without forced adjustment for multimorbidity count. Each step lists the direction of search, the performed action, the variable affected, and its associated p-value at the point of removal. “start_full” indicates the initial saturated model including all candidate variables. The procedure terminated automatica…

## Sheet: Table S3
Model A
Step	Action	Variable	p
0	start_full	multicomorbidity_count, age, sexmale1, domicilevillage1, education22, notmarried1, bmi, bodymass, waistcircumference, heightcm, sbp_0, dbp_0, sbp_change, dbp_change, nonhdlchol_0, nonhdlchol_change, tg_change, fg_change, habitssmoking_01, habitsmoking_change_gaveupsmoking1, habitsalcoholfrequency_01, habitsalcoholfrequency_02, habitsalcoholfrequency_03, habistalcoholfrequency_change_lessfrequent1…
1	drop	habistalcoholfrequency_change_lessfrequent1	0.940728
2	drop	icd10_G1	0.85729
3	drop	habitsalcoholfrequency_02	0.828447
4	drop	tg_change	0.81766
5	drop	habitsmoking_change_gaveupsmoking1	0.698651
6	drop	habitsalcoholfrequency_01	0.6815
7	drop	heartrhythmirregular_01	0.693637
8	drop	nonhdlchol_0	0.632619
9	drop	habitsalcoholfrequency_03	0.569664
10	drop	sexmale1	0.577005
11	drop	waistcircumference	0.569915
12	drop	notmarried1	0.387726
13	drop	habitssmoking_01	0.377433
14	drop	age	0.360939
15	drop	icd10_C1	0.312991
16	drop	domicilevillage1	0.31544
17	drop	habitscoffee_01	0.173081
18	drop	sbp_change	0.147787
19	drop	icd10_L1	0.161431
20	drop	icd10_E1	0.126535
21	drop	icd10_Z1	0.283418
22	drop	heightcm	0.150651
23	drop	bmi	0.503622
24	drop	bodymass	0.139203
25	drop	icd10_J1	0.103744
26	drop	icd10_M1	0.302018
27	drop	icd10_T1	0.142164
28	drop	sbp_0	0.151225
29	drop	icd10_K1	0.144454
30	drop	icd10_R1	0.162025
31	drop	nonhdlchol_change	0.14605
32	drop	multicomorbidity_count	0.153333
33	drop	icd10_N1	0.202444
34	drop	icd10_D1	0.201629
35	drop	icd10_F1	0.14898
36	drop	dbp_change	0.104896
37	stop_p_below_threshold
Model B
Step	Action	Variable	p
0	start_full	multicomorbidity_count, age, sexmale1, domicilevillage1, education22, notmarried1, bmi, bodymass, waistcircumference, heightcm, sbp_0, dbp_0, sbp_change, dbp_change, nonhdlchol_0, nonhdlchol_change, tg_change, fg_change, habitssmoking_01, habitsmoking_change_gaveupsmoking1, habitsalcoholfrequency_01, habitsalcoholfrequency_02, habitsalcoholfrequency_03, habistalcoholfrequency_change_lessfrequent1…
1	drop	habitsalcoholfrequency_01	0.946641
2	drop	habistalcoholfrequency_change_lessfrequent1	0.94697
3	drop	sexmale1	0.899281
4	drop	mdaction_treatmentofrecurrentcondition1	0.86374
5	drop	mdaction_introducednewdrug1	0.842731
6	drop	heartrhythmirregular_01	0.761522
7	drop	mdaction_newdiagnosis1	0.694524
8	drop	tg_change	0.725327
9	drop	icd10_G1	0.640909
10	drop	waistcircumference	0.622324
11	drop	habitsalcoholfrequency_03	0.632823
12	drop	mdaction_referraltohospital1	0.545819
13	drop	nonhdlchol_0	0.537094
14	drop	habitsalcoholfrequency_02	0.495254
15	drop	habitsmoking_change_gaveupsmoking1	0.468277
16	drop	notmarried1	0.368151
17	drop	habitssmoking_01	0.421882
18	drop	icd10_C1	0.268787
19	drop	age	0.306649
20	drop	domicilevillage1	0.279541
21	drop	mdaction_issueddietaryrecommendations1	0.277268
22	drop	habitscoffee_01	0.244918
23	drop	mdaction_dosagemodifiedforexistingdrug1	0.214213
24	drop	mdaction_expandeddiagnostics1	0.192996
25	drop	mdaction_referraltospecialistclinic1	0.306031
26	drop	sbp_change	0.147787
27	drop	icd10_L1	0.161431
28	drop	icd10_E1	0.126535
29	drop	icd10_Z1	0.283418
30	drop	heightcm	0.150651
31	drop	bmi	0.503622
32	drop	bodymass	0.139203
33	drop	icd10_J1	0.103744
34	drop	icd10_M1	0.302018
35	drop	icd10_T1	0.142164
36	drop	sbp_0	0.151225
37	drop	icd10_K1	0.144454
38	drop	icd10_R1	0.162025
39	drop	nonhdlchol_change	0.14605
40	drop	multicomorbidity_count	0.153333
41	drop	icd10_N1	0.202444
42	drop	icd10_D1	0.201629
43	drop	icd10_F1	0.14898
44	drop	dbp_change	0.104896
45	stop_p_below_threshold
Model A (forced adjustment for multicomorbidity)
Step	Action	Variable	p
0	start_full	multicomorbidity_count, age, sexmale1, domicilevillage1, education22, notmarried1, bmi, bodymass, waistcircumference, heightcm, sbp_0, dbp_0, sbp_change, dbp_change, nonhdlchol_0, nonhdlchol_change, tg_change, fg_change, habitssmoking_01, habitsmoking_change_gaveupsmoking1, habitsalcoholfrequency_01, habitsalcoholfrequency_02, habitsalcoholfrequency_03, habistalcoholfrequency_change_lessfrequent1…
1	drop	habistalcoholfrequency_change_lessfrequent1	0.940728
2	drop	icd10_G1	0.85729
3	drop	habitsalcoholfrequency_02	0.828447
4	drop	tg_change	0.81766
5	drop	habitsmoking_change_gaveupsmoking1	0.698651
6	drop	habitsalcoholfrequency_01	0.6815
7	drop	heartrhythmirregular_01	0.693637
8	drop	nonhdlchol_0	0.632619
9	drop	habitsalcoholfrequency_03	0.569664
10	drop	sexmale1	0.577005
11	drop	waistcircumference	0.569915
12	drop	notmarried1	0.387726
13	drop	habitssmoking_01	0.377433
14	drop	age	0.360939
15	drop	icd10_C1	0.312991
16	drop	domicilevillage1	0.31544
17	drop	habitscoffee_01	0.173081
18	drop	sbp_change	0.147787
19	drop	icd10_L1	0.161431
20	drop	icd10_E1	0.126535
21	drop	icd10_Z1	0.283418
22	drop	heightcm	0.150651
23	drop	bmi	0.503622
24	drop	bodymass	0.139203
25	drop	icd10_J1	0.103744
26	drop	icd10_M1	0.302018
27	drop	icd10_T1	0.142164
28	drop	sbp_0	0.151225
29	drop	icd10_K1	0.144454
30	drop	icd10_R1	0.162025
31	drop	nonhdlchol_change	0.14605
32	drop	icd10_N1	0.121893
33	drop	icd10_D1	0.169648
34	drop	icd10_F1	0.109788
35	stop_p_below_threshold
Model B (forced adjustment for multicomorbidity)
Step	Action	Variable	p
0	start_full	multicomorbidity_count, age, sexmale1, domicilevillage1, education22, notmarried1, bmi, bodymass, waistcircumference, heightcm, sbp_0, dbp_0, sbp_change, dbp_change, nonhdlchol_0, nonhdlchol_change, tg_change, fg_change, habitssmoking_01, habitsmoking_change_gaveupsmoking1, habitsalcoholfrequency_01, habitsalcoholfrequency_02, habitsalcoholfrequency_03, habistalcoholfrequency_change_lessfrequent1…
1	drop	habitsalcoholfrequency_01	0.946641
2	drop	habistalcoholfrequency_change_lessfrequent1	0.94697
3	drop	sexmale1	0.899281
4	drop	mdaction_treatmentofrecurrentcondition1	0.86374
5	drop	mdaction_introducednewdrug1	0.842731
6	drop	heartrhythmirregular_01	0.761522
7	drop	mdaction_newdiagnosis1	0.694524
8	drop	tg_change	0.725327
9	drop	icd10_G1	0.640909
10	drop	waistcircumference	0.622324
11	drop	habitsalcoholfrequency_03	0.632823
12	drop	mdaction_referraltohospital1	0.545819
13	drop	nonhdlchol_0	0.537094
14	drop	habitsalcoholfrequency_02	0.495254
15	drop	habitsmoking_change_gaveupsmoking1	0.468277
16	drop	notmarried1	0.368151
17	drop	habitssmoking_01	0.421882
18	drop	icd10_C1	0.268787
19	drop	age	0.306649
20	drop	domicilevillage1	0.279541
21	drop	mdaction_issueddietaryrecommendations1	0.277268
22	drop	habitscoffee_01	0.244918
23	drop	mdaction_dosagemodifiedforexistingdrug1	0.214213
24	drop	mdaction_expandeddiagnostics1	0.192996
25	drop	mdaction_referraltospecialistclinic1	0.306031
26	drop	sbp_change	0.147787
27	drop	icd10_L1	0.161431
28	drop	icd10_E1	0.126535
29	drop	icd10_Z1	0.283418
30	drop	heightcm	0.150651
31	drop	bmi	0.503622
32	drop	bodymass	0.139203
33	drop	icd10_J1	0.103744
34	drop	icd10_M1	0.302018
35	drop	icd10_T1	0.142164
36	drop	sbp_0	0.151225
37	drop	icd10_K1	0.144454
38	drop	icd10_R1	0.162025
39	drop	nonhdlchol_change	0.14605
40	drop	icd10_N1	0.121893
41	drop	icd10_D1	0.169648
42	drop	icd10_F1	0.109788
43	stop_p_below_threshold
Detailed trace of the backward stepwise selection procedure for Models A and B, with and without forced adjustment for multimorbidity count. Each step lists the direction of search, the performed action, the variable affected, and its associated p-value at the point of removal. “start_full” indicates the initial saturated model including all candidate variables. The procedure terminated automatic…

## Sheet: Table S4
Stepwise feature selection	Model	Test for	χ²	df	p
Forward	A; same as B	Omnibus	3.87	4	0.42
		heartrhythmchange_irregulartoregular1	2.69	1	0.1
		dbp_0	0.04	1	0.85
		icd10_G1	0.02	1	0.9
		icd10_I1	1.06	1	0.3
	A with forced adjustment for multicomorbidity; same as B	Omnibus	3.87	5	0.57
		multicomorbidity_count	0	1	0.99
		heartrhythmchange_irregulartoregular1	2.61	1	0.11
		dbp_0	0.04	1	0.85
		icd10_I1	1.06	1	0.3
		icd10_G1	0.02	1	0.9
Backward	A; same as B	Omnibus	32	6	0
		education22	0.71	1	0.4
		dbp_0	0.3	1	0.58
		fg_change	16.22	1	0
		heartrhythmchange_irregulartoregular1	2.91	1	0.09
		icd10_H1	0	1	0.99
		icd10_I1	0.88	1	0.35
	A with forced adjustment for multicomorbidity; same as B	Omnibus	36.95	8	0
		multicomorbidity_count	0	1	0.95
		education22	0.57	1	0.45
		dbp_0	0.43	1	0.51
		dbp_change	0.19	1	0.67
		fg_change	13.45	1	0
		heartrhythmchange_irregulartoregular1	3.02	1	0.08
		icd10_H1	0	1	0.99
		icd10_I1	0.94	1	0.33
Results of the stepwise feature selection for ordinal logistic regression models (Model A, same as B). The table presents omnibus likelihood-ratio (LR) tests for model fit and χ² statistics for each retained term. Both forward and backward selection were performed using p-based entry or removal criteria (p_enter = 0.05, p_remove = 0.10). The “forced adjustment” variants included multimorbidity co…

## Sheet: Table S5
KPI/metric	Model
	Forward stepwise feature selection		Backward stepwise feature selection
	A; same as B	A with forced adjustment for multicomorbidity; same as B	A; same as B	A with forced adjustment for multicomorbidity; same as B
N records	151	151	151	151
Log-Likelihood (derived model)	-139.99	-139.99	-137.65	-136.056
Log-Likelihood (naive model)	-151.343	-151.343	-151.343	-151.343
Likelihood ratio (LR)	22.7071	22.7072	27.3875	30.5756
df	4	5	6	8
p (LR test)	<0.001	<0.001	<0.001	<0.001
AIC	291.98	293.98	291.299	292.111
BIC	310.083	315.101	315.438	322.284
R2 (McFadden)	0.0750184	0.0750188	0.0904813	0.101014
Goodness-of-fit and model diagnostics for proportional-odds regression models obtained via forward and backward stepwise feature selection (Model A; identical in structure to Model B). “A with forced adjustment for multicomorbidity” indicates models where the multimorbidity count was retained regardless of statistical significance. “Derived model” refers to the fitted proportional-odds model incl…

## Sheet: Table S6
Stepwise feature selection	Model A; same as B
Forward	Term	Mean	SD	2.5th percentile	97.5th percentile	Non-zero interval	N of completed boots
	heartrhythmchange_irregulartoregular1	2.04421	1.28799	0.457132	3.66335	*	200
	dbp_0	-0.0510216	0.0167811	-0.0886028	-0.0224195	*	200
	icd10_G1	-1.15197	0.581599	-2.27184	-0.0314263	*	200
	icd10_I1	0.913754	0.409302	0.0354993	1.6773	*	200
	5|6	-0.47442	0.369106	-1.27244	0.237771		200
	6|7plus	2.4028	0.487176	1.44517	3.31442	*	200
	A with forced adjustment for multicomorbidity; same as B
	Term	Mean	SD	2.5th percentile	97.5th percentile	Non-zero interval	N of completed boots
	multicomorbidity_count	0.00571754	0.259166	-0.546179	0.501292		200
	heartrhythmchange_irregulartoregular1	1.81825	0.76935	0.347268	3.36902	*	200
	dbp_0	-0.048249	0.0164864	-0.0837901	-0.0181679	*	200
	icd10_I1	0.846195	0.447475	0.116285	1.74338	*	200
	icd10_G1	-1.17088	0.596108	-2.38997	-0.0859811	*	200
	5|6	-0.538438	0.411979	-1.35532	0.205848		200
	6|7plus	2.31187	0.468951	1.52527	3.21008		200
Backward	Model A; same as B
	Term	Mean	SD	2.5th percentile	97.5th percentile	Non-zero interval	N of completed boots
	education22	0.69175	0.414899	-0.0881936	1.41973		200
	dbp_0	-0.0412183	0.0161233	-0.0760054	-0.00938045	*	200
	fg_change	-0.00997037	0.0123738	-0.024452	0.0248987		200
	heartrhythmchange_irregulartoregular1	2.04934	0.715821	0.720619	3.36223	*	200
	icd10_H1	1.59356	1.21772	0.317583	2.97379	*	200
	icd10_I1	1.02769	0.472304	0.218204	1.95117	*	200
	5|6	-0.0132737	0.418153	-0.806736	0.753011		200
	6|7plus	2.88113	0.528296	1.8927	3.98853	*	200
	A with forced adjustment for multicomorbidity; same as B
	Term	Mean	SD	2.5th percentile	97.5th percentile	Non-zero interval	N of completed boots
	multicomorbidity_count	-0.1918	0.263168	-0.680791	0.30601		200
	education22	0.790383	0.416551	0.0637803	1.72003	*	200
	dbp_0	-0.0767983	0.0323286	-0.139522	-0.00851437	*	200
	dbp_change	-0.0543885	0.0448454	-0.141612	0.0264772		200
	fg_change	-0.0121036	0.0160411	-0.0309361	0.0327779		200
	heartrhythmchange_irregulartoregular1	2.26517	0.813627	0.461262	3.66171	*	200
	icd10_H1	1.85734	1.6889	0.45466	3.0586	*	200
	icd10_I1	1.03701	0.485962	0.132299	1.96555	*	200
	5|6	0.0211133	0.41412	-0.782698	0.770677		200
	6|7plus	3.06059	0.547721	2.0376	4.13615	*	200
Bootstrap estimates of model coefficients obtained from forward and backward stepwise feature selection for Model A (same structure as Model B). “5 | 6” and “6 | 7plus” represent the intercepts separating ordinal outcome categories (baseline cumulative odds). Mean and percentile intervals were derived from 200 nonparametric bootstrap samples. The “Non-zero interval” marks effects for which the 95…
